# Supplementary material for: Enhanced Photoelectrochemical Performance of BiVO4 Photoanodes Through Few-Layer MoS2 Composite Formation for Efficient Water Oxidation
Source: Materials (Basel). 2025 Dec 15;18(24):5639. doi: 10.3390/ma18245639 (PMC12734439; doi:10.3390/ma18245639)
Supplement: Supplementary file 1 [file materials-18-05639-s001.zip]

Archive with 1 entries (1 files):
- materials-4000797-supplementary.pdf
